# Supplementary material for: Molecular Mechanisms in the Etiopathology of Lichen Sclerosus: A Systematic Review
Source: Int J Mol Sci. 2026 Jul 3;27(13):5968. doi: 10.3390/ijms27135968 (PMC13361102; doi:10.3390/ijms27135968)
Supplement: Supplementary file 1 [file ijms-27-05968-s001.zip]

Archive with 1 entries (1 files):
- ijms-4336168-supplementary.pdf
